# Supplementary material for: Association of Computed Tomography Scan-Assessed Body Composition with Immune and PI3K/AKT Pathway Proteins in Distinct Breast Cancer Tumor Components
Source: Int J Mol Sci. 2024 Dec 14;25(24):13428. doi: 10.3390/ijms252413428 (PMC11676426; doi:10.3390/ijms252413428)
Supplement: Supplementary file 1 [file ijms-25-13428-s001.zip]

Archive with 1 entries (1 files):
- ijms-3335588-supplementary.pdf
